# Supplementary material for: A new subspecies of Avitta fasciosa Moore, 1882 (Lepidoptera, Erebidae) from Korea
Source: Biodivers Data J. 2025 Dec 16;13:e176317. doi: 10.3897/BDJ.13.e176317 (PMC12728522; doi:10.3897/BDJ.13.e176317)
Supplement: XML Treatment for Avitta [file BDJ.13.e176317-treatment1.xml]

<!DOCTYPE tp:taxon-treatment
  PUBLIC "-//TaxonX//DTD Taxonomic Treatment Publishing DTD v0 20100105//EN" "tax-treatment-NSO.dtd">
<tp:taxon-treatment xmlns:tp="http://www.plazi.org/taxpub"><tp:treatment-meta><mixed-citation publication-type="journal"><person-group><name><surname>Han</surname><given-names>Hee</given-names></name><name><surname>Kim</surname><given-names>Sora</given-names></name></person-group><article-title>A new subspecies of <italic><tp:taxon-name><tp:taxon-name-part taxon-name-part-type="genus" reg="Avitta">Avitta</tp:taxon-name-part> <tp:taxon-name-part taxon-name-part-type="species" reg="fasciosa">fasciosa</tp:taxon-name-part></tp:taxon-name></italic> Moore, 1882 (<tp:taxon-name><tp:taxon-name-part taxon-name-part-type="order">Lepidoptera</tp:taxon-name-part></tp:taxon-name>, <tp:taxon-name><tp:taxon-name-part taxon-name-part-type="family">Erebidae</tp:taxon-name-part></tp:taxon-name>) from Korea</article-title><source>Biodivers Data J</source><day>16</day><month>12</month><year>2025</year><volume>13</volume><pub-id pub-id-type="doi">10.3897/BDJ.13.e176317</pub-id></mixed-citation></tp:treatment-meta><tp:nomenclature><tp:taxon-name>
            <object-id xmlns:xlink="http://www.w3.org/1999/xlink" content-type="arpha" xlink:type="simple">2C8C10AC-7C45-50FA-B5EA-8FE45E7F4CF6</object-id>
            <tp:taxon-name-part taxon-name-part-type="genus">Avitta</tp:taxon-name-part>
          </tp:taxon-name><tp:taxon-authority>Walker, 1858</tp:taxon-authority><tp:nomenclature-citation-list><tp:nomenclature-citation><tp:taxon-name>
                <tp:taxon-name-part taxon-name-part-type="genus" reg="Avitta">Avitta</tp:taxon-name-part>
              </tp:taxon-name><comment> <xref ref-type="bibr" rid="B13544869">Walker 1858</xref>, type species: <italic><tp:taxon-name><tp:taxon-name-part taxon-name-part-type="genus" reg="Avitta">Avitta</tp:taxon-name-part></tp:taxon-name> subsignans <xref ref-type="bibr" rid="B13544869">Walker 1858</xref></italic>.</comment></tp:nomenclature-citation><tp:nomenclature-citation><tp:taxon-name>
                <tp:taxon-name-part taxon-name-part-type="genus" reg="Oroba">Oroba</tp:taxon-name-part>
              </tp:taxon-name><comment> <xref ref-type="bibr" rid="B13544882">Walker (1863)</xref>.</comment></tp:nomenclature-citation></tp:nomenclature-citation-list></tp:nomenclature><tp:treatment-sec sec-type="Diagnosis"><title>Diagnosis</title><p>This genus can be defined by the following characteristics: in habitus, fore-wings with several parallel fasciae which are diffused and irregular; reniform bilobed with paler centre; in male genitalia, costa of valva with spur at base; in female genitalia, corpus bursae spherical, finely scobinated entirely and those thicker in patches near base; bearing sclerotised plate between ovipositor lobes (<xref ref-type="bibr" rid="B13544822">Holloway 1984</xref>).</p></tp:treatment-sec><tp:treatment-sec sec-type="Notes"><title>Notes</title><p>In Korea, only <italic><tp:taxon-name><tp:taxon-name-part taxon-name-part-type="genus" reg="Avitta">Avitta</tp:taxon-name-part> <tp:taxon-name-part taxon-name-part-type="species" reg="puncta">puncta</tp:taxon-name-part></tp:taxon-name></italic> Wileman was reported by <xref ref-type="bibr" rid="B13544740">Choi (2010)</xref>. He treated the genus <italic><tp:taxon-name><tp:taxon-name-part taxon-name-part-type="genus" reg="Asta">Asta</tp:taxon-name-part></tp:taxon-name></italic> Walker as one of the synonyms of <italic><tp:taxon-name><tp:taxon-name-part taxon-name-part-type="genus" reg="Avitta">Avitta</tp:taxon-name-part></tp:taxon-name></italic>. It seems that he followed the classification of <xref ref-type="bibr" rid="B13627727">Poole (1989)</xref>. However, after that, <xref ref-type="bibr" rid="B13544835">Holloway (2005)</xref> treated it as the genus <tp:taxon-name><tp:taxon-name-part taxon-name-part-type="genus" reg="Asta">Asta</tp:taxon-name-part></tp:taxon-name>, based on the characteristics of habitus and male genitalia. Therefore, we re-examined it and suggest that the position of <italic><tp:taxon-name><tp:taxon-name-part taxon-name-part-type="genus" reg="Avitta">A.</tp:taxon-name-part> <tp:taxon-name-part taxon-name-part-type="species" reg="puncta">puncta</tp:taxon-name-part></tp:taxon-name></italic> should be treated as <italic><tp:taxon-name><tp:taxon-name-part taxon-name-part-type="genus" reg="Asta">Asta</tp:taxon-name-part></tp:taxon-name></italic>. According to <xref ref-type="bibr" rid="B13544835">Holloway (2005)</xref>, he transferred <italic><tp:taxon-name><tp:taxon-name-part taxon-name-part-type="genus" reg="Avitta">Avitta</tp:taxon-name-part> <tp:taxon-name-part taxon-name-part-type="species" reg="puncta">puncta</tp:taxon-name-part></tp:taxon-name></italic> to <italic><tp:taxon-name><tp:taxon-name-part taxon-name-part-type="genus" reg="Asta">Asta</tp:taxon-name-part></tp:taxon-name></italic>, based on the features of its fore-wing facies and male genitalia. He maintained this taxonomic status in his later checklist of the moths of Borneo (<xref ref-type="bibr" rid="B13544844">Holloway 2011</xref>). Consequently, <italic><tp:taxon-name><tp:taxon-name-part taxon-name-part-type="genus" reg="Avitta">Avitta</tp:taxon-name-part> <tp:taxon-name-part taxon-name-part-type="species" reg="fasciosa">fasciosa</tp:taxon-name-part> <tp:taxon-name-part taxon-name-part-type="subspecies" reg="koreana">koreana</tp:taxon-name-part></tp:taxon-name></italic> is the only member of <italic><tp:taxon-name><tp:taxon-name-part taxon-name-part-type="genus" reg="Avitta">Avitta</tp:taxon-name-part></tp:taxon-name></italic> in Korea.</p></tp:treatment-sec><ref-list><ref id="B13544869"><element-citation xmlns:xlink="http://www.w3.org/1999/xlink" publication-type="chapter" xlink:type="simple"><person-group person-group-type="author"><name name-style="western"><surname>Walker</surname><given-names>F.</given-names></name></person-group><year>1858</year><chapter-title>Part XV. Noctuidae.</chapter-title><person-group person-group-type="editor"><name name-style="western"><surname>Gray</surname><given-names>John Edward</given-names></name></person-group><source>List of the specimens of <tp:taxon-name><tp:taxon-name-part taxon-name-part-type="genus" reg="Heterocerous"/><tp:taxon-name-part taxon-name-part-type="species" reg="lepidopterous">lepidopterous</tp:taxon-name-part></tp:taxon-name> insects in the collection of the British Museum.Vol. 5</source><publisher-name>Trustees of the British Museum, Natural History</publisher-name><publisher-loc>London</publisher-loc><size units="page">1520-1888</size></element-citation></ref><ref id="B13544882"><element-citation xmlns:xlink="http://www.w3.org/1999/xlink" publication-type="article" xlink:type="simple"><person-group person-group-type="author"><name name-style="western"><surname>Walker</surname><given-names>F.</given-names></name></person-group><year>1863</year><article-title>Catalogue of the <italic><tp:taxon-name><tp:taxon-name-part taxon-name-part-type="genus" reg="Heterocerous">Heterocerous</tp:taxon-name-part> <tp:taxon-name-part taxon-name-part-type="species" reg="lepidopterous">lepidopterous</tp:taxon-name-part></tp:taxon-name></italic> insects collected at Sarawak, in Borneo, by Mr. A. R. Wallace, with descriptions of new species.</article-title><source>Journal of the proceedings of the linnean Society. Zoology.</source><volume>7</volume><issue>1</issue><fpage>81</fpage><lpage>81</lpage><pub-id pub-id-type="doi">10.1111/j.1096-3642.1863.tb02111.x</pub-id></element-citation></ref><ref id="B13544822"><element-citation xmlns:xlink="http://www.w3.org/1999/xlink" publication-type="chapter" xlink:type="simple"><person-group person-group-type="author"><name name-style="western"><surname>Holloway</surname><given-names>J. D.</given-names></name></person-group><year>1984</year><chapter-title>Lepidoptera and the Melanesian Arcs.</chapter-title><person-group person-group-type="editor"><name name-style="western"><surname>Radovsky</surname><given-names>F. J.</given-names></name><name name-style="western"><surname>Raven</surname><given-names>P. H.</given-names></name><name name-style="western"><surname>Sohmer</surname><given-names>S. H.</given-names></name></person-group><source>Biogeography of the Tropical Pacific</source></element-citation></ref><ref id="B13544740"><element-citation xmlns:xlink="http://www.w3.org/1999/xlink" publication-type="article" xlink:type="simple"><person-group person-group-type="author"><name name-style="western"><surname>Choi</surname><given-names>S. W.</given-names></name></person-group><year>2010</year><article-title><italic><tp:taxon-name><tp:taxon-name-part taxon-name-part-type="genus" reg="Avitta">Avitta</tp:taxon-name-part> <tp:taxon-name-part taxon-name-part-type="species" reg="puncta">puncta</tp:taxon-name-part></tp:taxon-name></italic> (<tp:taxon-name><tp:taxon-name-part taxon-name-part-type="order">Lepidoptera</tp:taxon-name-part></tp:taxon-name>: <tp:taxon-name><tp:taxon-name-part taxon-name-part-type="family">Noctuidae</tp:taxon-name-part></tp:taxon-name>), new to Korea.</article-title><source>Korean Journal of Systematic Zoology</source><volume>26</volume><issue>1</issue><fpage>55</fpage><lpage>57</lpage><pub-id pub-id-type="doi">10.5635/KJSZ.2010.26.1.055</pub-id></element-citation></ref><ref id="B13627727"><element-citation xmlns:xlink="http://www.w3.org/1999/xlink" publication-type="book" xlink:type="simple"><person-group person-group-type="author"><name name-style="western"><surname>Poole</surname><given-names>R. W.</given-names></name></person-group><year>1989</year><source>Lepidopterorum Catalogus (New Series) Fascicle 118. <tp:taxon-name><tp:taxon-name-part taxon-name-part-type="family">Noctuidae</tp:taxon-name-part></tp:taxon-name></source><publisher-name>E.J. Brill/Flora and Fauna Publications</publisher-name><publisher-loc>New York</publisher-loc><size units="page">1314</size></element-citation></ref><ref id="B13544835"><element-citation xmlns:xlink="http://www.w3.org/1999/xlink" publication-type="article" xlink:type="simple"><person-group person-group-type="author"><name name-style="western"><surname>Holloway</surname><given-names>J. D.</given-names></name></person-group><year>2005</year><article-title>The moths of Borneo (part 15 and 16): Family <tp:taxon-name><tp:taxon-name-part taxon-name-part-type="family">Noctuidae</tp:taxon-name-part></tp:taxon-name>, subfamily <tp:taxon-name><tp:taxon-name-part taxon-name-part-type="subfamily">Catocalinae</tp:taxon-name-part></tp:taxon-name>.</article-title><source>Malayan Nature Journal</source><volume>58</volume><fpage>1</fpage><lpage>529</lpage></element-citation></ref><ref id="B13544844"><element-citation xmlns:xlink="http://www.w3.org/1999/xlink" publication-type="article" xlink:type="simple"><person-group person-group-type="author"><name name-style="western"><surname>Holloway</surname><given-names>J. D.</given-names></name></person-group><year>2011</year><article-title>The moths of Borneo (part 2): Families <tp:taxon-name><tp:taxon-name-part taxon-name-part-type="family">Phaudidae</tp:taxon-name-part></tp:taxon-name>, <tp:taxon-name><tp:taxon-name-part taxon-name-part-type="family">Himantopteridae</tp:taxon-name-part></tp:taxon-name> and <tp:taxon-name><tp:taxon-name-part taxon-name-part-type="family">Zygaenidae</tp:taxon-name-part></tp:taxon-name>; revised and annotated checklist.</article-title><source>Malayan Nature Journal</source><volume>63</volume><fpage>1</fpage><lpage>548</lpage></element-citation></ref></ref-list></tp:taxon-treatment>
