# Supplementary material for: A new subspecies of Avitta fasciosa Moore, 1882 (Lepidoptera, Erebidae) from Korea
Source: Biodivers Data J. 2025 Dec 16;13:e176317. doi: 10.3897/BDJ.13.e176317 (PMC12728522; doi:10.3897/BDJ.13.e176317)
Supplement: XML Treatment for Avitta fasciosa koreana [file BDJ.13.e176317-treatment2.xml]

<!DOCTYPE tp:taxon-treatment
  PUBLIC "-//TaxonX//DTD Taxonomic Treatment Publishing DTD v0 20100105//EN" "tax-treatment-NSO.dtd">
<tp:taxon-treatment xmlns:tp="http://www.plazi.org/taxpub"><tp:treatment-meta><mixed-citation publication-type="journal"><person-group><name><surname>Han</surname><given-names>Hee</given-names></name><name><surname>Kim</surname><given-names>Sora</given-names></name></person-group><article-title>A new subspecies of <italic><tp:taxon-name><tp:taxon-name-part taxon-name-part-type="genus" reg="Avitta">Avitta</tp:taxon-name-part> <tp:taxon-name-part taxon-name-part-type="species" reg="fasciosa">fasciosa</tp:taxon-name-part></tp:taxon-name></italic> Moore, 1882 (<tp:taxon-name><tp:taxon-name-part taxon-name-part-type="order">Lepidoptera</tp:taxon-name-part></tp:taxon-name>, <tp:taxon-name><tp:taxon-name-part taxon-name-part-type="family">Erebidae</tp:taxon-name-part></tp:taxon-name>) from Korea</article-title><source>Biodivers Data J</source><day>16</day><month>12</month><year>2025</year><volume>13</volume><pub-id pub-id-type="doi">10.3897/BDJ.13.e176317</pub-id></mixed-citation></tp:treatment-meta><tp:nomenclature><tp:taxon-name><object-id xmlns:xlink="http://www.w3.org/1999/xlink" content-type="arpha" xlink:type="simple">DCF2B8FC-CD7B-54DB-B805-7DD093E0345E</object-id><tp:taxon-name-part taxon-name-part-type="genus">Avitta</tp:taxon-name-part> <tp:taxon-name-part taxon-name-part-type="species">fasciosa</tp:taxon-name-part> <tp:taxon-name-part taxon-name-part-type="subspecies">koreana</tp:taxon-name-part><object-id xmlns:xlink="http://www.w3.org/1999/xlink" content-type="zoobank" xlink:type="simple" object-id-type="ZooBank">C8EAB087-484B-4D07-8E28-DB917687B24B</object-id></tp:taxon-name><tp:taxon-status xmlns:xlink="http://www.w3.org/1999/xlink" xlink:type="simple">n.</tp:taxon-status></tp:nomenclature><tp:treatment-sec sec-type="materials"><title>Materials</title><list list-type="alpha-lower" list-content="occurrences"><list-item><p><bold>Type status:</bold> <named-content xmlns:xlink="http://www.w3.org/1999/xlink" content-type="dwc:typeStatus" xlink:type="simple">Holotype</named-content>. <bold>Occurrence:</bold> recordedBy: <named-content xmlns:xlink="http://www.w3.org/1999/xlink" content-type="dwc:recordedBy" xlink:type="simple">H. Han et al.</named-content>; sex: <named-content xmlns:xlink="http://www.w3.org/1999/xlink" content-type="dwc:sex" xlink:type="simple">1 male</named-content>; occurrenceID: <named-content xmlns:xlink="http://www.w3.org/1999/xlink" content-type="dwc:occurrenceID" xlink:type="simple">902F6C56-B702-5D48-A4B3-044BA9C4940D</named-content>; <bold>Taxon:</bold> kingdom: <named-content xmlns:xlink="http://www.w3.org/1999/xlink" content-type="dwc:kingdom" xlink:type="simple"><tp:taxon-name><tp:taxon-name-part taxon-name-part-type="kingdom">Animalia</tp:taxon-name-part></tp:taxon-name></named-content>; phylum: <named-content xmlns:xlink="http://www.w3.org/1999/xlink" content-type="dwc:phylum" xlink:type="simple"><tp:taxon-name><tp:taxon-name-part taxon-name-part-type="phylum">Arthropoda</tp:taxon-name-part></tp:taxon-name></named-content>; class: <named-content xmlns:xlink="http://www.w3.org/1999/xlink" content-type="dwc:class" xlink:type="simple"><tp:taxon-name><tp:taxon-name-part taxon-name-part-type="class">Insecta</tp:taxon-name-part></tp:taxon-name></named-content>; order: <named-content xmlns:xlink="http://www.w3.org/1999/xlink" content-type="dwc:order" xlink:type="simple"><tp:taxon-name><tp:taxon-name-part taxon-name-part-type="order">Lepidoptera</tp:taxon-name-part></tp:taxon-name></named-content>; family: <named-content xmlns:xlink="http://www.w3.org/1999/xlink" content-type="dwc:family" xlink:type="simple"><tp:taxon-name><tp:taxon-name-part taxon-name-part-type="family">Erebidae</tp:taxon-name-part></tp:taxon-name></named-content>; genus: <named-content xmlns:xlink="http://www.w3.org/1999/xlink" content-type="dwc:genus" xlink:type="simple"><tp:taxon-name><tp:taxon-name-part taxon-name-part-type="genus">Avitta</tp:taxon-name-part></tp:taxon-name></named-content>; specificEpithet: <named-content xmlns:xlink="http://www.w3.org/1999/xlink" content-type="dwc:specificEpithet" xlink:type="simple"><tp:taxon-name><tp:taxon-name-part taxon-name-part-type="genus" reg="Avitta"/><tp:taxon-name-part taxon-name-part-type="species" reg="fasciosa">fasciosa</tp:taxon-name-part></tp:taxon-name></named-content>; infraspecificEpithet: <named-content xmlns:xlink="http://www.w3.org/1999/xlink" content-type="dwc:infraspecificEpithet" xlink:type="simple">koreana</named-content>; taxonRank: <named-content xmlns:xlink="http://www.w3.org/1999/xlink" content-type="dwc:taxonRank" xlink:type="simple">subspecies</named-content>; <bold>Location:</bold> country: <named-content xmlns:xlink="http://www.w3.org/1999/xlink" content-type="dwc:country" xlink:type="simple">South Korea</named-content>; stateProvince: <named-content xmlns:xlink="http://www.w3.org/1999/xlink" content-type="dwc:stateProvince" xlink:type="simple">Jeollanam-do</named-content>; locality: <named-content xmlns:xlink="http://www.w3.org/1999/xlink" content-type="dwc:locality" xlink:type="simple">Sinan-gun, Heuksan-myeon, Sa-ri</named-content>; decimalLatitude: <named-content xmlns:xlink="http://www.w3.org/1999/xlink" content-type="dwc:decimalLatitude" xlink:type="simple">34.649250</named-content>; decimalLongitude: <named-content xmlns:xlink="http://www.w3.org/1999/xlink" content-type="dwc:decimalLongitude" xlink:type="simple">125.420389</named-content>; <bold>Event:</bold> eventDate: <named-content xmlns:xlink="http://www.w3.org/1999/xlink" content-type="dwc:eventDate" xlink:type="simple">03-09-2024</named-content></p></list-item><list-item><p><bold>Type status:</bold> <named-content xmlns:xlink="http://www.w3.org/1999/xlink" content-type="dwc:typeStatus" xlink:type="simple">Paratype</named-content>. <bold>Occurrence:</bold> recordedBy: <named-content xmlns:xlink="http://www.w3.org/1999/xlink" content-type="dwc:recordedBy" xlink:type="simple">H. Han et al.</named-content>; sex: <named-content xmlns:xlink="http://www.w3.org/1999/xlink" content-type="dwc:sex" xlink:type="simple">1 female</named-content>; occurrenceID: <named-content xmlns:xlink="http://www.w3.org/1999/xlink" content-type="dwc:occurrenceID" xlink:type="simple">65CB272D-AA98-5CBB-9E90-2D388DACE232</named-content>; <bold>Taxon:</bold> kingdom: <named-content xmlns:xlink="http://www.w3.org/1999/xlink" content-type="dwc:kingdom" xlink:type="simple"><tp:taxon-name><tp:taxon-name-part taxon-name-part-type="kingdom">Animalia</tp:taxon-name-part></tp:taxon-name></named-content>; phylum: <named-content xmlns:xlink="http://www.w3.org/1999/xlink" content-type="dwc:phylum" xlink:type="simple"><tp:taxon-name><tp:taxon-name-part taxon-name-part-type="phylum">Arthropoda</tp:taxon-name-part></tp:taxon-name></named-content>; class: <named-content xmlns:xlink="http://www.w3.org/1999/xlink" content-type="dwc:class" xlink:type="simple"><tp:taxon-name><tp:taxon-name-part taxon-name-part-type="class">Insecta</tp:taxon-name-part></tp:taxon-name></named-content>; order: <named-content xmlns:xlink="http://www.w3.org/1999/xlink" content-type="dwc:order" xlink:type="simple"><tp:taxon-name><tp:taxon-name-part taxon-name-part-type="order">Lepidoptera</tp:taxon-name-part></tp:taxon-name></named-content>; family: <named-content xmlns:xlink="http://www.w3.org/1999/xlink" content-type="dwc:family" xlink:type="simple"><tp:taxon-name><tp:taxon-name-part taxon-name-part-type="family">Erebidae</tp:taxon-name-part></tp:taxon-name></named-content>; genus: <named-content xmlns:xlink="http://www.w3.org/1999/xlink" content-type="dwc:genus" xlink:type="simple"><tp:taxon-name><tp:taxon-name-part taxon-name-part-type="genus">Avitta</tp:taxon-name-part></tp:taxon-name></named-content>; specificEpithet: <named-content xmlns:xlink="http://www.w3.org/1999/xlink" content-type="dwc:specificEpithet" xlink:type="simple"><tp:taxon-name><tp:taxon-name-part taxon-name-part-type="genus" reg="Avitta"/><tp:taxon-name-part taxon-name-part-type="species" reg="fasciosa">fasciosa</tp:taxon-name-part></tp:taxon-name></named-content>; infraspecificEpithet: <named-content xmlns:xlink="http://www.w3.org/1999/xlink" content-type="dwc:infraspecificEpithet" xlink:type="simple">koreana</named-content>; taxonRank: <named-content xmlns:xlink="http://www.w3.org/1999/xlink" content-type="dwc:taxonRank" xlink:type="simple">subspecies</named-content>; <bold>Location:</bold> country: <named-content xmlns:xlink="http://www.w3.org/1999/xlink" content-type="dwc:country" xlink:type="simple">South Korea</named-content>; stateProvince: <named-content xmlns:xlink="http://www.w3.org/1999/xlink" content-type="dwc:stateProvince" xlink:type="simple">Jeollanam-do</named-content>; locality: <named-content xmlns:xlink="http://www.w3.org/1999/xlink" content-type="dwc:locality" xlink:type="simple">Sinan-gun, Heuksan-myeon, Ye-ri</named-content>; decimalLatitude: <named-content xmlns:xlink="http://www.w3.org/1999/xlink" content-type="dwc:decimalLatitude" xlink:type="simple">34.665194</named-content>; decimalLongitude: <named-content xmlns:xlink="http://www.w3.org/1999/xlink" content-type="dwc:decimalLongitude" xlink:type="simple">125.414694</named-content>; <bold>Event:</bold> eventDate: <named-content xmlns:xlink="http://www.w3.org/1999/xlink" content-type="dwc:eventDate" xlink:type="simple">02-09-2024</named-content></p></list-item></list></tp:treatment-sec><tp:treatment-sec sec-type="Description"><title>Description</title><p><bold>Habitus</bold>. (Figs <xref ref-type="fig" rid="F13544894">1</xref>, <xref ref-type="fig" rid="F13544900">5</xref>) Wingspan male 41 mm, female 36 mm. Ground colour golden brown. Eyes large and globular. Frons tuft, but clypeofrons naked. Antennae filiform. Proboscis well-developed. Labial palpus upturned; first segment short and tuft; second segment upward, thick, furry and as long as eye; third segment thin, weakly up-curved, as long as second one. Patagium brown, divided into two sections, hairy, not very long. Tegula brown, well-developed, covering whole thorax. Fore-wing obovate; basal field dull brown; basal line thick, purplish-brown, starting from costal, but halting at middle; antemedial field lighter than former field; antemedial line bilinear, proximal one thinner than basal line, undulate, shaded out at posterior margin, but distal band thick, fairly straight, but also fading out at posterior; medial field brighter than former, bearing kidney-shaped distinct reniform spot with slightly hollow middle; medial line very thick, both costal and posterior areas basally oblique, middle area irregularly, but fairly straight, touching reniform spot; postmedial field light; postmedial line also thick, crenate, weakly curved, partially faded between Cu1 vein and Cu2 vein; subterminal field same as former field, but with dark band bridging both postmedial and subterminal lines; subterminal line also thick, crenate, very weakly curved, irregularly and partially disappeared; terminal field proximally light, but distally dark brown; cilia short, dense, dull brown. Hind-wing uniformly weakly light brown; cilia dense, partially brighter than ground colour. Abdomen cornical, twice as long as thorax, uniformly greyish-brown.</p><p><bold>Male genitalia.</bold> (Fig. <xref ref-type="fig" rid="F13544896">2</xref>A–C, Fig. <xref ref-type="fig" rid="F13637292">3</xref>) Fairly symmetrical. Uncus fairly curved, weakly setose, apically hooked strongly and thinner. Scaphium half as long as uncus, straight, weakly sclerotised. Tegumen straight, slightly longer than uncus. Vinculum really slightly shorter than tegumen, wholly curved slightly. Valva long and bearing distinct costal processes, but not tongue-like shape of typical <italic><tp:taxon-name><tp:taxon-name-part taxon-name-part-type="genus" reg="Avitta">Avitta</tp:taxon-name-part></tp:taxon-name></italic>; costal process asymmetrical, wholly curved, thick, bearing apical horn-like process, left one’s horn-like process fairly longer than right one’s; valva itself fairly thick, entirely curved, apically plate-like shape, bearing inwardly projected process; basal saccular process strongly sclerotised, rising near costal process; sacculus very slightly curved. Juxta slightly sclerotised, more sclerotised at top area, being divided and weakly sclerotised at bottom section. Aedeagus as long as tegumen, cylindrical, medially bulbous; coecum flat; ductus ejaculatorius rising from distal end of coecum; carina more sclerotised partially; vesica bulbous, bearing three short diverticula.</p><p><bold>Female genitalia.</bold> (Fig. <xref ref-type="fig" rid="F13544896">2</xref>C) Papillae analis blunt, proximal three quarters sclerotised, but distal quarter(?) membranous, sparsely setose. Apophyses posteriors as long as anteriors, both two thirds as long as papillae analis. Lodix quite thin, strongly sclerotised, medially swollen. Ostium one third as long as papillae analis, opened, with sclerotised and inverted-deltoid outline. Antrum very short, sclerotised, cylindrical. Ductus bursae bulbous, four times as long as antrum, being very thin at meeting part with corpus bursae. Corpus bursae very long, four times as long as ductus bursae, elongate, becoming slightly thin at middle area, bearing an oblique, granulated signum band at top area.</p></tp:treatment-sec><tp:treatment-sec sec-type="Diagnosis"><title>Diagnosis</title><p>The species is very similar to <italic><tp:taxon-name><tp:taxon-name-part taxon-name-part-type="genus" reg="Avitta">Avitta</tp:taxon-name-part> <tp:taxon-name-part taxon-name-part-type="species" reg="discipuncta">discipuncta</tp:taxon-name-part></tp:taxon-name></italic> (<xref ref-type="bibr" rid="B13544789">Felder and Felder 1865</xref>) in their golden brown fore-wings, but they can be distinguished by the following characteristics: in habitus, fore-wing rectangular, narrower, with purplish-black fasciation which is more distinct in the basal of reniform (<xref ref-type="bibr" rid="B13544835">Holloway 2005</xref>). The new subspecies could be confused with <italic><tp:taxon-name><tp:taxon-name-part taxon-name-part-type="genus" reg="Avitta">A.</tp:taxon-name-part> <tp:taxon-name-part taxon-name-part-type="species" reg="fasciosa">fasciosa</tp:taxon-name-part> <tp:taxon-name-part taxon-name-part-type="subspecies" reg="fasciosa">fasciosa</tp:taxon-name-part></tp:taxon-name></italic> and <italic><tp:taxon-name><tp:taxon-name-part taxon-name-part-type="genus" reg="Avitta">A.</tp:taxon-name-part> <tp:taxon-name-part taxon-name-part-type="species" reg="fasciosa">fasciosa</tp:taxon-name-part> <tp:taxon-name-part taxon-name-part-type="subspecies" reg="gracilis">gracilis</tp:taxon-name-part></tp:taxon-name></italic>, but can be distinguished by the following characteristics: in male genitalia, costal process thicker than <italic><tp:taxon-name><tp:taxon-name-part taxon-name-part-type="genus" reg="Avitta">A.</tp:taxon-name-part> <tp:taxon-name-part taxon-name-part-type="species" reg="fasciosa">f.</tp:taxon-name-part> <tp:taxon-name-part taxon-name-part-type="subspecies" reg="gracilis">gracilis</tp:taxon-name-part></tp:taxon-name></italic> (Fig. <xref ref-type="fig" rid="F13544896">2</xref>A, Fig. <xref ref-type="fig" rid="F13637292">3</xref>B and Fig. <xref ref-type="fig" rid="F13577124">4</xref><xref ref-type="fig" rid="F13577129">a</xref>) and its left apical horn-like process much longer than <italic><tp:taxon-name><tp:taxon-name-part taxon-name-part-type="genus" reg="Avitta">A.</tp:taxon-name-part> <tp:taxon-name-part taxon-name-part-type="species" reg="fasciosa">f.</tp:taxon-name-part> <tp:taxon-name-part taxon-name-part-type="subspecies" reg="fasciosa">fasciosa</tp:taxon-name-part></tp:taxon-name></italic> (Fig. <xref ref-type="fig" rid="F13544896">2</xref>A, Fig. <xref ref-type="fig" rid="F13637292">3</xref>B and Fig. <xref ref-type="fig" rid="F13577124">4</xref><xref ref-type="fig" rid="F13577130">b</xref>); valva itself slender and curved (Fig. <xref ref-type="fig" rid="F13544896">2</xref>A and Fig. <xref ref-type="fig" rid="F13637292">3</xref>B), but <italic><tp:taxon-name><tp:taxon-name-part taxon-name-part-type="genus" reg="Avitta">A.</tp:taxon-name-part> <tp:taxon-name-part taxon-name-part-type="species" reg="fasciosa">f.</tp:taxon-name-part> <tp:taxon-name-part taxon-name-part-type="subspecies" reg="fasciosa">fasciosa</tp:taxon-name-part></tp:taxon-name></italic> thick and fairly straight (Fig. <xref ref-type="fig" rid="F13577124">4</xref><xref ref-type="fig" rid="F13577130">b</xref>); apical area of valva flat (Fig. <xref ref-type="fig" rid="F13544896">2</xref>A and Fig. <xref ref-type="fig" rid="F13637292">3</xref>B), but <italic><tp:taxon-name><tp:taxon-name-part taxon-name-part-type="genus" reg="Avitta">A.</tp:taxon-name-part> <tp:taxon-name-part taxon-name-part-type="species" reg="fasciosa">f.</tp:taxon-name-part> <tp:taxon-name-part taxon-name-part-type="subspecies" reg="gracilis">gracilis</tp:taxon-name-part></tp:taxon-name></italic> rounded (Fig. <xref ref-type="fig" rid="F13577124">4</xref><xref ref-type="fig" rid="F13577129">a</xref>) and <italic><tp:taxon-name><tp:taxon-name-part taxon-name-part-type="genus" reg="Avitta">A.</tp:taxon-name-part> <tp:taxon-name-part taxon-name-part-type="species" reg="fasciosa">fasciosa</tp:taxon-name-part> <tp:taxon-name-part taxon-name-part-type="subspecies" reg="koreana">koreana</tp:taxon-name-part></tp:taxon-name></italic> having inwardly projected process (Fig. <xref ref-type="fig" rid="F13544896">2</xref>A and Fig. <xref ref-type="fig" rid="F13637292">3</xref>B), but <italic><tp:taxon-name><tp:taxon-name-part taxon-name-part-type="genus" reg="Avitta">A.</tp:taxon-name-part> <tp:taxon-name-part taxon-name-part-type="species" reg="fasciosa">f.</tp:taxon-name-part> <tp:taxon-name-part taxon-name-part-type="subspecies" reg="fasciosa">fasciosa</tp:taxon-name-part></tp:taxon-name></italic> with only a very short and small process (Fig. <xref ref-type="fig" rid="F13577124">4</xref><xref ref-type="fig" rid="F13577130">b</xref>); sclerotised area of basal valva distinct and situated at near the costa (Fig. <xref ref-type="fig" rid="F13544896">2</xref>A and Fig. <xref ref-type="fig" rid="F13637292">3</xref>A), but appearing near costa in <italic><tp:taxon-name><tp:taxon-name-part taxon-name-part-type="genus" reg="Avitta">A.</tp:taxon-name-part> <tp:taxon-name-part taxon-name-part-type="species" reg="fasciosa">f.</tp:taxon-name-part> <tp:taxon-name-part taxon-name-part-type="subspecies" reg="fasciosa">fasciosa</tp:taxon-name-part></tp:taxon-name></italic> (Fig. <xref ref-type="fig" rid="F13577124">4</xref><xref ref-type="fig" rid="F13577130">b</xref>) and situated at middle part in <italic><tp:taxon-name><tp:taxon-name-part taxon-name-part-type="genus" reg="Avitta">A.</tp:taxon-name-part> <tp:taxon-name-part taxon-name-part-type="species" reg="fasciosa">f.</tp:taxon-name-part> <tp:taxon-name-part taxon-name-part-type="subspecies" reg="gracilis">gracilis</tp:taxon-name-part></tp:taxon-name></italic> (Fig. <xref ref-type="fig" rid="F13577124">4</xref><xref ref-type="fig" rid="F13577129">a</xref>).</p></tp:treatment-sec><tp:treatment-sec sec-type="Etymology"><title>Etymology</title><p>The subspecific epithet derived from the country where the specimen was collected (Korea, Heuksando Island); it is feminine in gender.</p></tp:treatment-sec><tp:treatment-sec sec-type="Distribution"><title>Distribution</title><p>Type locality: Heuksando Island, Korea.</p></tp:treatment-sec><tp:treatment-sec sec-type="Notes"><title>Notes</title><p><italic><tp:taxon-name><tp:taxon-name-part taxon-name-part-type="genus" reg="Avitta">Avitta</tp:taxon-name-part> <tp:taxon-name-part taxon-name-part-type="species" reg="fasciosa">fasciosa</tp:taxon-name-part> <tp:taxon-name-part taxon-name-part-type="subspecies" reg="gracilis">gracilis</tp:taxon-name-part></tp:taxon-name></italic> (Type Locality: Sarawak), a subspecies of the species <italic><tp:taxon-name><tp:taxon-name-part taxon-name-part-type="genus" reg="Avitta">A.</tp:taxon-name-part> <tp:taxon-name-part taxon-name-part-type="species" reg="fasciosa">fasciosa</tp:taxon-name-part></tp:taxon-name></italic> (Type Locality: Khasia Hills) from Borneo, is characterised by its shorter and thinner costal process and rounded valva tip, but <xref ref-type="bibr" rid="B13544835">Holloway (2005)</xref> treated it as only a subspecies of <italic><tp:taxon-name><tp:taxon-name-part taxon-name-part-type="genus" reg="Avitta">A.</tp:taxon-name-part> <tp:taxon-name-part taxon-name-part-type="species" reg="fasciosa">fasciosa</tp:taxon-name-part></tp:taxon-name></italic>. Having compared two types, one from northeast Himalaya and the other from Borneo, he concluded that their genital differences were insufficient to classify them as different species. <italic><tp:taxon-name><tp:taxon-name-part taxon-name-part-type="genus" reg="Avitta">A.</tp:taxon-name-part> <tp:taxon-name-part taxon-name-part-type="species" reg="fasciosa">fasciosa</tp:taxon-name-part> <tp:taxon-name-part taxon-name-part-type="subspecies" reg="koreana">koreana</tp:taxon-name-part></tp:taxon-name></italic> <bold>ssp. nov.</bold> may be considered an eastern terminal form between the typical mainland Asian form and the Borneo-Sundaland form, though this is not assured. To resolve this, we suggest that the host plant of <italic><tp:taxon-name><tp:taxon-name-part taxon-name-part-type="genus" reg="Avitta">A.</tp:taxon-name-part> <tp:taxon-name-part taxon-name-part-type="species" reg="fasciosa">fasciosa</tp:taxon-name-part></tp:taxon-name></italic> should be further investigated. Although <xref ref-type="bibr" rid="B13637283">Hayashi (2003)</xref> reported <italic><tp:taxon-name><tp:taxon-name-part taxon-name-part-type="genus" reg="Cocculus">Cocculus</tp:taxon-name-part> <tp:taxon-name-part taxon-name-part-type="species" reg="trilobus">trilobus</tp:taxon-name-part></tp:taxon-name></italic> (Thunb.) DC. 1818 [<tp:taxon-name><tp:taxon-name-part taxon-name-part-type="family">Menispermaceae</tp:taxon-name-part></tp:taxon-name>] as their host plant, given their separated distribution, more investigations are needed to study the precise relationships between the subspecies. Furthermore, there are quite distinct differences between their wingspans (<xref ref-type="bibr" rid="B13544835">Holloway (2005)</xref>: 19–22 mm; this study: 36–41 mm). To check how considerable these differences are, it appears that more sampling is necessary. It is possible that these three subspecies could be elevated to species level or even downgraded, so further phylogenetic or population genetic studies using molecular data are needed to accurately evaluate their taxonomic levels.</p></tp:treatment-sec><tp:treatment-sec><!--Section generated to contain objects referenced in tp:taxon-treatment.--><fig id="F13544894" position="float" orientation="portrait"><object-id xmlns:xlink="http://www.w3.org/1999/xlink" content-type="arpha" xlink:type="simple">892F4699-1AF3-541D-A562-43DD26D9F3D2</object-id><label>Figure 1.</label><caption><p>Type specimens of <italic><tp:taxon-name><tp:taxon-name-part taxon-name-part-type="genus" reg="Avitta">Avitta</tp:taxon-name-part> <tp:taxon-name-part taxon-name-part-type="species" reg="fasciosa">fasciosa</tp:taxon-name-part> <tp:taxon-name-part taxon-name-part-type="subspecies" reg="koreana">koreana</tp:taxon-name-part></tp:taxon-name></italic> <bold>ssp. nov. A</bold> male; <bold>B</bold> female. Scale bar: 10 mm.</p></caption><graphic xmlns:xlink="http://www.w3.org/1999/xlink" xlink:href="bdj-13-e176317-g001.jpg" position="float" id="oo_1461871.JPG" orientation="portrait" xlink:type="simple"><uri content-type="original_file" xlink:type="simple">https://binary.pensoft.net/fig/1461871</uri></graphic></fig><fig id="F13544900" position="float" orientation="portrait"><object-id xmlns:xlink="http://www.w3.org/1999/xlink" content-type="arpha" xlink:type="simple">3E7E23CD-6933-5E40-B8D3-BCB17EC68E49</object-id><object-id xmlns:xlink="http://www.w3.org/1999/xlink" content-type="doi" xlink:type="simple">10.3897/BDJ.13.e176317.figure4a</object-id><label>Figure 5.</label><caption><p>Photographs of living <italic><tp:taxon-name><tp:taxon-name-part taxon-name-part-type="genus" reg="Avitta">A.</tp:taxon-name-part> <tp:taxon-name-part taxon-name-part-type="species" reg="fasciosa">f.</tp:taxon-name-part> <tp:taxon-name-part taxon-name-part-type="subspecies" reg="koreana">koreana</tp:taxon-name-part></tp:taxon-name></italic> <bold>ssp. nov. A</bold> male; <bold>B</bold> female. Taken by the first author.</p></caption><graphic xmlns:xlink="http://www.w3.org/1999/xlink" xlink:href="bdj-13-e176317-g005.jpg" position="float" id="oo_1466849.jpg" orientation="portrait" xlink:type="simple"><uri content-type="original_file" xlink:type="simple">https://binary.pensoft.net/fig/1466849</uri></graphic></fig><fig id="F13544896" position="float" orientation="portrait"><object-id xmlns:xlink="http://www.w3.org/1999/xlink" content-type="arpha" xlink:type="simple">391705E0-1CD0-5C67-8B8F-FD90F9C0E5BA</object-id><object-id xmlns:xlink="http://www.w3.org/1999/xlink" content-type="doi" xlink:type="simple">10.3897/BDJ.13.e176317.figure4a</object-id><label>Figure 2.</label><caption><p>Genitalia of <italic><tp:taxon-name><tp:taxon-name-part taxon-name-part-type="genus" reg="Avitta">A.</tp:taxon-name-part> <tp:taxon-name-part taxon-name-part-type="species" reg="fasciosa">f.</tp:taxon-name-part> <tp:taxon-name-part taxon-name-part-type="subspecies" reg="koreana">koreana</tp:taxon-name-part></tp:taxon-name></italic> <bold>ssp. nov. A</bold> male; <bold>B</bold> aedeagus; <bold>C</bold> female. Scale bar: 1 mm.</p></caption><graphic xmlns:xlink="http://www.w3.org/1999/xlink" xlink:href="bdj-13-e176317-g002.jpg" position="float" id="oo_1461488.jpg" orientation="portrait" xlink:type="simple"><uri content-type="original_file" xlink:type="simple">https://binary.pensoft.net/fig/1461488</uri></graphic></fig><fig id="F13637292" position="float" orientation="portrait"><object-id xmlns:xlink="http://www.w3.org/1999/xlink" content-type="arpha" xlink:type="simple">C2487DE4-816B-5FA2-A40C-8E2BB99ACC72</object-id><object-id xmlns:xlink="http://www.w3.org/1999/xlink" content-type="doi" xlink:type="simple">10.3897/BDJ.13.e176317.figure4a</object-id><label>Figure 3.</label><caption><p>Male genitalia of <italic><tp:taxon-name><tp:taxon-name-part taxon-name-part-type="genus" reg="Avitta">A.</tp:taxon-name-part> <tp:taxon-name-part taxon-name-part-type="species" reg="fasciosa">f.</tp:taxon-name-part> <tp:taxon-name-part taxon-name-part-type="subspecies" reg="koreana">koreana</tp:taxon-name-part></tp:taxon-name></italic> <bold>ssp. nov. A.</bold> basal area of left valva; <bold>B.</bold> costal process and top area of left valva. Scale bar: 1 mm.</p></caption><graphic xmlns:xlink="http://www.w3.org/1999/xlink" xlink:href="bdj-13-e176317-g003.jpg" position="float" id="oo_1461456.jpg" orientation="portrait" xlink:type="simple"><uri content-type="original_file" xlink:type="simple">https://binary.pensoft.net/fig/1461456</uri></graphic></fig><fig-group id="F13577124" position="float" orientation="portrait"><caption><p>Male valva features of other subspecies of <italic><tp:taxon-name><tp:taxon-name-part taxon-name-part-type="genus" reg="Avitta">A.</tp:taxon-name-part> <tp:taxon-name-part taxon-name-part-type="species" reg="fasciosa">fasciosa</tp:taxon-name-part></tp:taxon-name></italic> from <xref ref-type="bibr" rid="B13544822">Holloway (1984)</xref>:</p></caption><fig id="F13577129" position="float" orientation="portrait"><object-id xmlns:xlink="http://www.w3.org/1999/xlink" content-type="arpha" xlink:type="simple">856E1DAE-123B-513A-853A-6C21C87E25A5</object-id><object-id xmlns:xlink="http://www.w3.org/1999/xlink" content-type="doi" xlink:type="simple">10.3897/BDJ.13.e176317.figure4a</object-id><label>Figure 4a.</label><caption><p><italic><tp:taxon-name><tp:taxon-name-part taxon-name-part-type="genus" reg="Avitta">A.</tp:taxon-name-part> <tp:taxon-name-part taxon-name-part-type="species" reg="fasciosa">f.</tp:taxon-name-part> <tp:taxon-name-part taxon-name-part-type="subspecies" reg="gracilis">gracilis</tp:taxon-name-part></tp:taxon-name></italic>; <ext-link xmlns:xlink="http://www.w3.org/1999/xlink" ext-link-type="uri" xlink:href="https://doi.org/10.3897/BDJ.13.e176317.figure4a" xlink:type="simple"> </ext-link></p></caption><graphic xmlns:xlink="http://www.w3.org/1999/xlink" xlink:href="bdj-13-e176317-g004_a.jpg" xlink:type="simple" position="float" orientation="portrait" id="oo_1436673.JPG"><uri content-type="original_file" xlink:type="simple">https://binary.pensoft.net/fig/1436673</uri></graphic></fig><fig id="F13577130" position="float" orientation="portrait"><object-id xmlns:xlink="http://www.w3.org/1999/xlink" content-type="arpha" xlink:type="simple">A5E987B1-F3E1-596F-828A-844F8A4DE024</object-id><object-id xmlns:xlink="http://www.w3.org/1999/xlink" content-type="doi" xlink:type="simple">10.3897/BDJ.13.e176317.figure4b</object-id><label>Figure 4b.</label><caption><p><italic><tp:taxon-name><tp:taxon-name-part taxon-name-part-type="genus" reg="Avitta">A.</tp:taxon-name-part> <tp:taxon-name-part taxon-name-part-type="species" reg="fasciosa">f.</tp:taxon-name-part> <tp:taxon-name-part taxon-name-part-type="subspecies" reg="fasciosa">fasciosa</tp:taxon-name-part></tp:taxon-name></italic>. <ext-link xmlns:xlink="http://www.w3.org/1999/xlink" ext-link-type="uri" xlink:href="https://doi.org/10.3897/BDJ.13.e176317.figure4b" xlink:type="simple"> </ext-link></p></caption><graphic xmlns:xlink="http://www.w3.org/1999/xlink" xlink:href="bdj-13-e176317-g004_b.jpg" xlink:type="simple" position="float" orientation="portrait" id="oo_1436674.JPG"><uri content-type="original_file" xlink:type="simple">https://binary.pensoft.net/fig/1436674</uri></graphic></fig></fig-group><fig id="F13577129" position="float" orientation="portrait"><object-id xmlns:xlink="http://www.w3.org/1999/xlink" content-type="arpha" xlink:type="simple">856E1DAE-123B-513A-853A-6C21C87E25A5</object-id><object-id xmlns:xlink="http://www.w3.org/1999/xlink" content-type="doi" xlink:type="simple">10.3897/BDJ.13.e176317.figure4a</object-id><label>Figure 4a.</label><caption><p><italic><tp:taxon-name><tp:taxon-name-part taxon-name-part-type="genus" reg="Avitta">A.</tp:taxon-name-part> <tp:taxon-name-part taxon-name-part-type="species" reg="fasciosa">f.</tp:taxon-name-part> <tp:taxon-name-part taxon-name-part-type="subspecies" reg="gracilis">gracilis</tp:taxon-name-part></tp:taxon-name></italic>; <ext-link xmlns:xlink="http://www.w3.org/1999/xlink" ext-link-type="uri" xlink:href="https://doi.org/10.3897/BDJ.13.e176317.figure4a" xlink:type="simple"> </ext-link></p></caption><graphic xmlns:xlink="http://www.w3.org/1999/xlink" xlink:href="bdj-13-e176317-g004_a.jpg" xlink:type="simple" position="float" orientation="portrait" id="oo_1436673.JPG"><uri content-type="original_file" xlink:type="simple">https://binary.pensoft.net/fig/1436673</uri></graphic></fig><fig id="F13577130" position="float" orientation="portrait"><object-id xmlns:xlink="http://www.w3.org/1999/xlink" content-type="arpha" xlink:type="simple">A5E987B1-F3E1-596F-828A-844F8A4DE024</object-id><object-id xmlns:xlink="http://www.w3.org/1999/xlink" content-type="doi" xlink:type="simple">10.3897/BDJ.13.e176317.figure4b</object-id><label>Figure 4b.</label><caption><p><italic><tp:taxon-name><tp:taxon-name-part taxon-name-part-type="genus" reg="Avitta">A.</tp:taxon-name-part> <tp:taxon-name-part taxon-name-part-type="species" reg="fasciosa">f.</tp:taxon-name-part> <tp:taxon-name-part taxon-name-part-type="subspecies" reg="fasciosa">fasciosa</tp:taxon-name-part></tp:taxon-name></italic>. <ext-link xmlns:xlink="http://www.w3.org/1999/xlink" ext-link-type="uri" xlink:href="https://doi.org/10.3897/BDJ.13.e176317.figure4b" xlink:type="simple"> </ext-link></p></caption><graphic xmlns:xlink="http://www.w3.org/1999/xlink" xlink:href="bdj-13-e176317-g004_b.jpg" xlink:type="simple" position="float" orientation="portrait" id="oo_1436674.JPG"><uri content-type="original_file" xlink:type="simple">https://binary.pensoft.net/fig/1436674</uri></graphic></fig></tp:treatment-sec><ref-list><ref id="B13544789"><element-citation xmlns:xlink="http://www.w3.org/1999/xlink" publication-type="book" xlink:type="simple"><person-group person-group-type="author"><name name-style="western"><surname>Felder</surname><given-names>C.</given-names></name><name name-style="western"><surname>Felder</surname><given-names>R.</given-names></name></person-group><year>1865</year><source><tp:taxon-name><tp:taxon-name-part taxon-name-part-type="suborder">Rhopalocera</tp:taxon-name-part></tp:taxon-name>. Reise der österreichischen Fregatte ‘‘Novara’’ um die Erde in den Jahren 1857, 1858, 1859 unter den Befehlen des Commodore B.</source><publisher-name>Kaiserlich-Königliche Hof- und Staatsdruckerei; in Commission bei K. Gerold's Sohn</publisher-name><publisher-loc>Vienna</publisher-loc></element-citation></ref><ref id="B13544835"><element-citation xmlns:xlink="http://www.w3.org/1999/xlink" publication-type="article" xlink:type="simple"><person-group person-group-type="author"><name name-style="western"><surname>Holloway</surname><given-names>J. D.</given-names></name></person-group><year>2005</year><article-title>The moths of Borneo (part 15 and 16): Family <tp:taxon-name><tp:taxon-name-part taxon-name-part-type="family">Noctuidae</tp:taxon-name-part></tp:taxon-name>, subfamily <tp:taxon-name><tp:taxon-name-part taxon-name-part-type="subfamily">Catocalinae</tp:taxon-name-part></tp:taxon-name>.</article-title><source>Malayan Nature Journal</source><volume>58</volume><fpage>1</fpage><lpage>529</lpage></element-citation></ref><ref id="B13544822"><element-citation xmlns:xlink="http://www.w3.org/1999/xlink" publication-type="chapter" xlink:type="simple"><person-group person-group-type="author"><name name-style="western"><surname>Holloway</surname><given-names>J. D.</given-names></name></person-group><year>1984</year><chapter-title>Lepidoptera and the Melanesian Arcs.</chapter-title><person-group person-group-type="editor"><name name-style="western"><surname>Radovsky</surname><given-names>F. J.</given-names></name><name name-style="western"><surname>Raven</surname><given-names>P. H.</given-names></name><name name-style="western"><surname>Sohmer</surname><given-names>S. H.</given-names></name></person-group><source>Biogeography of the Tropical Pacific</source></element-citation></ref><ref id="B13637283"><element-citation xmlns:xlink="http://www.w3.org/1999/xlink" publication-type="article" xlink:type="simple"><person-group person-group-type="author"><name name-style="western"><surname>Hayashi</surname><given-names>Etuko</given-names></name></person-group><year>2003</year><article-title>Larva and hostplant of <italic><tp:taxon-name><tp:taxon-name-part taxon-name-part-type="genus" reg="Avitta">Avitta</tp:taxon-name-part> <tp:taxon-name-part taxon-name-part-type="species" reg="fasciosa">fasciosa</tp:taxon-name-part></tp:taxon-name></italic> Moore (<tp:taxon-name><tp:taxon-name-part taxon-name-part-type="family">Noctuidae</tp:taxon-name-part></tp:taxon-name>)</article-title><source>Japan Heterocerists' Journal</source><volume>224</volume><fpage>459</fpage><lpage>460</lpage></element-citation></ref></ref-list></tp:taxon-treatment>
